# Supplementary material for: Anticancer Impact of Nitric Oxide (NO) and NO Combination with SMYD-3 Inhibitor on Breast Carcinomas
Source: Diseases. 2021 Nov 12;9(4):82. doi: 10.3390/diseases9040082 (PMC8628812; doi:10.3390/diseases9040082)
Supplement: Supplementary file 1 [file diseases-09-00082-s001.zip]

Archive with 3 entries (3 files):
- apoptosis_manuscript.xlsx
- CF results_manuscript.xlsx
- viability data_manuscript.xlsx
