# Supplementary material for: Anticancer Impact of Nitric Oxide (NO) and NO Combination with SMYD-3 Inhibitor on Breast Carcinomas
Source: Diseases. 2021 Nov 12;9(4):82. doi: 10.3390/diseases9040082 (PMC8628812; doi:10.3390/diseases9040082)
Supplement: Supplementary file 1 [file diseases-09-00082-s001.zip › apoptosis_manuscript.xlsx]

## Sheet: GSNO only
MDA-MB-231		p>0.05			MCF7	no statistical diff			MCF10A	no statistical diff
Cellevent					Cellevent				Cellevent
Sample name	apoptosis	st dev			Sample name	apoptosis	st dev		Sample name	apoptosis	st dev
PC	1	0.03			PC	1	0.01		PC	1	0.03
S	1.16	0.06			S	1.03	0.02		S	0.95	0.02
GSH	0.99	0.01			GSH	1.1	0.01		GSH	0.99	0.04

## Sheet: combo
MDA-MB-231	p>0.01				MCF7	no statistical diff			MCF10A	no statistical diff
Cellevent					Cellevent				Cellevent
Sample name	apoptosis	st dev			Sample name	apoptosis	st dev		Sample name	apoptosis	st dev
PC	1	0.03			PC	1	0.13		PC	1	0.05
S	1.57	0.1			S	1.05	0.05		S	0.91	0.09
GSH	1.1	0.05			GSH	0.97	0.11		GSH	1	0.06
