# Supplementary material for: Anticancer Impact of Nitric Oxide (NO) and NO Combination with SMYD-3 Inhibitor on Breast Carcinomas
Source: Diseases. 2021 Nov 12;9(4):82. doi: 10.3390/diseases9040082 (PMC8628812; doi:10.3390/diseases9040082)
Supplement: Supplementary file 1 [file diseases-09-00082-s001.zip › CF results_manuscript.xlsx]

## Sheet: GSNO only
CF Results - MDA-MB-231 - GSNO
p>0.01				t-Test: Paired Two Sample for Means
PC	S	GSH			Variable 1	Variable 2
28	3	26		Mean	19.6667	2.66667
25	4	23		Variance	4.33333	2.33333
29	4	25		Observations	3	3
27.3333	3.66667	24.6667		Pearson Correlation	-0.838628
1.69967	0.471405	1.24722		Hypothesized Mean Difference	0
0.0621832	0.128565	0.0505629		df	2
				t Stat	8.5
				P(T<=t) one-tail	0.00677997
CF Results - MCF7 - GSNO				t Critical one-tail	2.91999
				P(T<=t) two-tail	0.0135599
p>0.01				t Critical two-tail	4.30265
PC	S	GSH		t-Test: Paired Two Sample for Means
18	3	16
22	1	17			Variable 1	Variable 2
19	4	20		Mean	27.3333	3.66667
19.6667	2.66667	17.6667		Variance	4.33333	0.333333
1.69967	1.24722	1.69967		Observations	3	3
0.0864241				Pearson Correlation	-0.27735
				Hypothesized Mean Difference	0
				df	2
				t Stat	17.75
				P(T<=t) one-tail	0.00157947
CF Results - MCF10A - GSNO				t Critical one-tail	2.91999
p>0.001				P(T<=t) two-tail	0.00315894
15	5	18		t Critical two-tail	4.30265
17	7	12
14	3	13		t-Test: Paired Two Sample for Means
15	5	14
1.52753	2	3.21455			Variable 1	Variable 2
0.101835	0.4	0.229611		Mean	15.3333	5
				Variance	2.33333	4
				Observations	3	3
				Pearson Correlation	0.981981
				Hypothesized Mean Difference	0
				df	2
				t Stat	31
				P(T<=t) one-tail	0.000519481
				t Critical one-tail	2.91999
				P(T<=t) two-tail	0.00103896
				t Critical two-tail	4.30265

## Sheet: combo
CF Results - MDA-MB-231 - GSNO				t-Test: Paired Two Sample for Means
p>0.01
12	0	13			Variable 1	Variable 2
14	0	15		Mean	57.6667	0
11	0	12		Variance	2.33333	0
12	0	13		Observations	3	3
1.24722	0	1.24722		Pearson Correlation	#DIV/0!
0.103935	0	0.0959399		Hypothesized Mean Difference	0
				df	2
				t Stat	65.3879
				P(T<=t) one-tail	0.000116902
CF Results - MCF7 - GSNO				t Critical one-tail	2.91999
p>0.001				P(T<=t) two-tail	0.000233805
				t Critical two-tail	4.30265
PC	S	GSH		t-Test: Paired Two Sample for Means
58	0	54
56	0	57			Variable 1	Variable 2
59	0	58		Mean	12.3333	0
57.6667	0	56.3333		Variance	2.33333	0
1.24722	0	1.69967		Observations	3	3
0.0216281	0	0.0301717		Pearson Correlation	#DIV/0!
				Hypothesized Mean Difference	0
				df	2
				t Stat	13.9847
CF Results - MCF10A - GSNO				P(T<=t) one-tail	0.00253717
p>0.001				t Critical one-tail	2.91999
PC	S	GSH		P(T<=t) two-tail	0.00507434
35	6	29		t Critical two-tail	4.30265
39	8	32
37	5	37		t-Test: Paired Two Sample for Means
37	6	33
1.63299	1.24722	3.29983			Variable 1	Variable 2
0.044135	0.20787	0.0999949		Mean	37	6.33333
				Variance	4	2.33333
				Observations	3	3
				Pearson Correlation	0.654654
				Hypothesized Mean Difference	0
				df	2
				t Stat	34.7727
				P(T<=t) one-tail	0.000413004
				t Critical one-tail	2.91999
				P(T<=t) two-tail	0.000826008
				t Critical two-tail	4.30265
