# Supplementary material for: Anticancer Impact of Nitric Oxide (NO) and NO Combination with SMYD-3 Inhibitor on Breast Carcinomas
Source: Diseases. 2021 Nov 12;9(4):82. doi: 10.3390/diseases9040082 (PMC8628812; doi:10.3390/diseases9040082)
Supplement: Supplementary file 1 [file diseases-09-00082-s001.zip › viability data_manuscript.xlsx]

## Sheet: GSNO only
MDA-MB-231	p>0.01				MCF7	p>0.001			MCF10A	p>0.05
CTB					CTB				CTB
Sample name	viabilty	st dev			Sample name	viabilty	st dev		Sample name	viabilty	st dev
PC	1	0.09			PC	1	0.08		PC	1	0.08
S	0.82	0.07			S	0.76	0.08		S	0.8	0.05
GSH	1.03	0.09			GSH	0.98	0.07		GSH	1.11	0.08
MTT	p>0.05				MTT	p>0.01			MTT	p>0.05
PC	1	0.03			PC	1	0.02		PC	1	0.07
S	0.77	0.04			GSNO	0.82	0.07		GSNO	0.85	0.06
GSH	1.05	0.05			GSH	0.98	0.02		GSH	1.1	0.08
MTT							CTB

## Sheet: combo
MDA-MB-231	p>0.01				MCF7	p>0.001			MCF10A	no statistical diff
CTB					CTB				CTB
Sample name	viabilty	st dev			Sample name	viabilty	st dev		Sample name	viabilty	st dev
PC	1	0.04			PC	1	0.04		PC	1	0.02
S	0.54	0.06			S	0.56	0.05		S	0.9	0.07
GSH	0.94	0.02			GSH	0.99	0.06		GSH	0.95	0.05
MTT	p>0.01				MTT	p>0.01			MTT	p>0.05
PC	1	0.01			PC	1	0.05		PC	1	0.04
S	0.5	0.01			S	0.51	0.01		S	0.85	0.02
GSH	0.94	0.02			GSH	0.95	0.02		GSH	0.84	0.04
MTT							CTB
MDA-MB-231							MCF7
													MCF10A
